# Supplementary material for: Nedd4 ubiquitylates VDAC2/3 to suppress erastin-induced ferroptosis in melanoma
Source: Nat Commun. 2020 Jan 23;11:433. doi: 10.1038/s41467-020-14324-x (PMC6978386; doi:10.1038/s41467-020-14324-x)
Supplement: Supplementary file 4 — Source Data [file 41467_2020_14324_MOESM4_ESM.xlsx]

## Sheet: Fig 1
Fig 1a	Fluorescence intensity
		VDAC1			VDAC2			VDAC3
	0 h	100	100	100	100	100	100	100	100	100
	3 h	95.25	98.03	92.27	60.59	66.29	49.24	38.87	30.55	45.67
	6 h	90.67	88.32	94.1	40.21	47.64	31.62	14.81	10.09	21
	12 h	78.62	89.67	72.67	10.15	5.36	16.37	1.53	2.67	5.53
Fig 1b	Band intensity
		VDAC1			VDAC2			VDAC3
	0 h	100	100	100	100	100	100	100	100	100
	3 h	95.07	99.61	87.39	57.37	48.46	47.53	78.18	81.67	76.21
	6 h	82.25	79.01	95.37	32.06	43.19	49.53	35.44	33.12	23.81
	12 h	67.83	73.45	86.11	9.08	14.58	24.24	1.61	2.28	1.22
		VDAC1			VDAC2			VDAC3
	0 μM	100	100	100	100	100	100	100	100	100
	2 μM	95.32	97.41	90.59	80.3	91.39	94.35	74.82	82.08	63.86
	5 μM	80.72	84.89	93.37	66.6	39.33	43.16	15.2	13.86	1.97
	10 μM	80.62	59.05	72.01	11.77	15.43	24.59	1.35	2.12	7.93
Fig 1c	Cell Viability					MDA
	1	45.61	34.14	41.36		1	95.02	108.13	96.85
	2	77.29	84.33	62.18		2	86.36	72.05	77.92
	3	90.55	84.09	91.89		3	52.04	46.33	64.78
	4	95.24	83.12	90.97		4	35.08	44.11	51.83
	Fe2+					GSH
	1	96.61	111.7	91.69		1	94.95	104.15	100.9
	2	87.89	68.31	74.01		2	131.75	123.72	136.15
	3	48.05	40.73	68.28		3	144.83	148.17	155.2
	4	31.59	40.34	46.16		4	162.89	147.41	150.82
	GSSG
	1	105.67	97.58	96.75
	2	86.86	81.36	87.25
	3	60.09	69.23	52.02
	4	49.05	40.99	58.81
Fig 1e	Cell Viability					MDA
	1	54.47	42.06	48.18		1	98.18	92.39	109.43
	2	56.39	41.56	49.87		2	113.27	109.77	92.58
	3	55.14	40.52	46.21		3	114.05	108.71	96.02
	4	30.63	20.37	26.6		4	152.55	186.23	169.21
	Fe2+					GSH
	1	95.07	90.1	114.83		1	97.29	94.61	108.1
	2	102.16	116.83	92.34		2	98.51	105.23	89.87
	3	114.63	106.38	92.66		3	108.54	98.61	92.02
	4	168.06	178.59	152.08		4	75.29	63.32	57.17
	GSSG
	1	98.35	103.74	97.91
	2	105.93	101.02	97.56
	3	109.19	102.51	90.57
	4	148.05	139.14	128.83

## Sheet: Fig 4
Fig 4a	Cell Viability (A375)
		1			2			3			4
	0 μM	100	100	100	100	100	100	100	100	100	100	100	100
	1 μM	78.85	85.91	88.05	55.43	62.03	50.93	90.13	82.55	75.15	58.36	65.14	54.11
	2.5 μM	60	63.96	70.99	35.23	41.89	30.86	64.82	72.67	59.18	36.09	45.87	29.82
	5 μM	41.81	45.24	32.83	14.63	18.87	13.05	44.67	49.46	34.84	15.93	18.28	21.73
	10 μM	18.26	25.36	31.22	4.97	9.2	4.42	14.23	29.11	22.38	12.8	8.22	5.45
	20 μM	15.45	9.54	6.39	1.12	1.22	0.86	10.31	12.49	8.41	0.68	1.26	0.74
	Cell Viability (G-361)
		1			2			3			4
	0 μM	100	100	100	100	100	100	100	100	100	100	100	100
	1 μM	90.34	94.75	93.42	79.85	86.35	71.71	87.56	91.86	91.48	77.73	83.52	69.74
	2.5 μM	80.02	86.65	75.17	64.85	67.73	67.63	77.82	86.65	76.03	69.83	53	69.41
	5 μM	70.11	78.7	65.18	65.16	59.05	42.6	71.88	72.87	61.06	36.67	53.04	46.13
	10 μM	53.15	51.84	61.18	29.82	39.11	21.88	56	50.52	57.95	23.23	33.94	20.99
	20 μM	29.79	28.14	45.78	1.91	14.81	6.88	25.72	24.51	40.64	4.54	6.74	8.48
Fig 4c	MDA (A375)					MDA (G-361)
	1	112.73	104.01	83.26		1	106.63	96.72	96.65
	2	144.05	173.7	150.43		2	135.23	131.97	149.22
	3	93.44	117.19	111.08		3	103.23	97.37	93.38
	4	177.23	149.25	132.1		4	136.43	133.82	142.28
Fig 4d	Fe2+ (A375)					Fe2+ (G-361)
	1	100.71	82.84	116.45		1	103.77	103.95	92.28
	2	144.75	145.15	162.21		2	155.31	130.55	147.41
	3	97.46	90.28	105.03		3	110.34	97.42	98.43
	4	164.3	139.35	128.27		4	136.57	128.04	150.5
Fig 4e	GSH (A375)					GSH (G-361)
	1	106.81	94.86	98.33		1	108.8	93.34	97.86
	2	53.79	63.54	75.49		2	61.01	63.06	76.81
	3	113.15	99.61	103.63		3	115.53	95.84	98.36
	4	51.1	82.32	65.01		4	61.18	81.12	62.16
	GSSG (A375)					GSSG (G-361)
	1	103.05	101.52	95.43		1	108.46	101.78	89.76
	2	123.19	124.21	142.99		2	135.21	120.7	142.68
	3	97.06	95.09	100.92		3	109.32	94.83	101.15
	4	133.51	131.81	124.75		4	139.42	141.75	124.49
Fig 4g	Cell Viability (A375)
		1			2			3
	0 μM	100	100	100	100	100	100	100	100	100
	1 μM	80.01	85.18	90.09	90.55	98.07	96.17	79.19	82.58	91.23
	2.5 μM	60.37	68.14	74.99	85.02	80.66	89.01	56.61	67.02	74.45
	5 μM	39.75	44.91	34.74	65.16	63.17	75.66	37.75	42.02	30.64
	10 μM	15.13	18.72	10.77	45.37	55.35	37.64	15.88	12.76	22.92
	20 μM	4.76	8.16	3.28	22.14	19.27	31.85	8.05	4.52	13.51
	Cell Viability (G-361)
		1			2			3
	0 μM	100	100	100	100	100	100	100	100	100
	1 μM	91.05	98.46	93.45	95.5	97.7	97.27	89.25	96.29	95.52
	2.5 μM	81.04	86.1	79.21	89.26	94.73	90.4	81.82	88.28	80.48
	5 μM	72.45	73.96	66.43	88.04	82.12	86.63	76.34	72.45	68.14
	10 μM	55.49	51.3	57.09	72.37	64.36	78.46	62.69	52.38	60.75
	20 μM	35.61	26.55	38.54	44.79	60.15	51.84	29.08	38.1	41.37
Fig 4i	MDA (A375)					MDA (G-361)
	1	104.82	107.89	87.29		1	102.57	85.71	111.72
	2	45.02	58.51	39.1		2	76.21	56.15	61.24
	3	99.15	95.07	106.67		3	97.15	112.25	87.39
Fig 4j	Fe2+ (A375)					Fe2+ (G-361)
	1	104.99	99.1	95.91		1	107.41	90.04	102.55
	2	70.03	76.19	81.1		2	83.17	75.58	78.7
	3	113.09	103.03	89.73		3	103.35	90.01	97.84
Fig 4k	GSH (A375)					GSH (G-361)
	1	103.05	109.01	87.94		1	110.98	87.11	101.91
	2	177.75	160.57	142.62		2	142.75	135.41	132.76
	3	91.25	113.73	103.73		3	102.66	108.05	96.52
	GSSG (A375)					GSSG (G-361)
	1	120.47	88.61	90.92		1	105.21	90.07	104.72
	2	76.64	83.43	63.76		2	80.23	77.54	70.69
	3	121.39	97.27	94.29		3	108.05	106.7	92.75

## Sheet: Fig 5
Fig 5b	Band intensity
		WT			2KR					WT			3KR
	0 h	100	100	100	100	100	100		0 h	100	100	100	100	100	100
	3 h	55.03	59.49	67.11	90.46	97.08	86.39		3 h	42.71	57.07	50.68	76.34	88.71	81.09
	6 h	43.22	48.37	55.25	82.41	78.16	89.02		6 h	45.85	40.71	34.62	63.37	71.73	77.33
	12 h	17.4	24.13	5.1	76.73	64.04	71.93		12 h	16.37	4.24	8.36	57.45	43.75	67.83
Fig 5c	Cell Viability					MDA					GSH
	1	48.71	40.93	32.27		1	99.9	95.57	104.53		1	100.45	92.12	107.43
	2	83.32	74.12	76.72		2	59.68	45.27	47.18		2	164.57	172.48	152.32
	3	75.54	71.05	68.52		3	56.23	53.82	62.29		3	151.36	140.27	159.79
	4	57.03	52.54	47.65		4	85.88	89.45	72.49		4	121.69	124.3	130.26
Fig 5f	MMP
		DMSO			Erastin
	2 h	1.023	1.035	0.942	1.014	1.139	1.077
	3 h	1.011	1.113	0.81	1.049	1.05	1.183
	4 h	0.89	1.061	1.184	1.259	1.231	1.148
	5 h	1.145	0.997	0.845	2.391	2.561	2.518
	6 h	1.049	1.102	0.882	4.467	4.237	3.952
	7 h	1.048	0.967	0.931	4.591	4.662	4.84
	8 h	0.843	0.992	0.815	4.048	4.308	4.282
Fig 5g	MMP
		Control sh			VDAC2/3 sh
	2 h	1.111	1.042	0.847	1.104	1.084	1.015
	3 h	1.115	1.195	1.049	1.042	0.901	1.056
	4 h	1.126	1.141	1.298	1.193	1.204	1.172
	5 h	2.373	2.049	2.701	1.922	1.781	1.362
	6 h	4.56	3.901	3.892	2.647	2.588	1.835
	7 h	4.462	4.913	4.514	2.454	2.893	2.029
	8 h	4.042	3.95	4.352	1.746	2.461	1.854
Fig 5h	MMP
		Vector			Nedd4-Flag			Nedd4-Flag+VDAC2/3			Nedd4-Flag+VDAC2/3 KR
	2 h	1.177	1.018	0.805	1.05	0.941	0.921	1.015	1.017	0.971	1.109	1.194	1.217
	3 h	1.156	1.143	1.212	1.045	1.139	1.018	1.195	1.334	1.108	1.091	1.221	1.032
	4 h	1.294	1.167	1.376	1.11	1.115	1.237	1.177	1.368	1.424	1.249	1.18	1.463
	5 h	2.425	2.743	2.971	1.369	1.734	1.672	2.322	1.935	1.997	2.937	2.385	2.219
	6 h	4.674	4.583	4.985	2.356	2.128	1.955	2.45	2.773	2.281	4.167	4.257	4.649
	7 h	5.84	5.156	5.377	2.194	2.179	2.49	2.821	2.419	2.257	5.308	4.735	4.66
	8 h	5.25	5.425	4.939	2.143	2.052	1.805	2.764	2.2245	2.394	4.945	4.761	4.349

## Sheet: Fig 6
Fig 6a	Protein								mRNA
		FOXM1			Nedd4					FOXM1			Nedd4
	0 h	102.68	92.72	104.5	104.31	105.03	90.76		0 h	100.45	90.62	108.93	103.86	107.97	88.17
	3 h	128.6	139.47	151.95	138.27	150.89	163.11		3 h	150.3	136.63	162.87	200.65	181.08	223.17
	6 h	165.34	173.32	189.55	180.04	199.27	217.61		6 h	200.83	175.85	220.11	299.12	269.71	321.24
	12 h	240.27	255.79	222.28	270.98	301.54	320.94		12 h	298.25	260.21	332.94	425.02	445.08	499.86
Fig 6b	Protein								mRNA
		FOXM1			Nedd4					FOXM1			Nedd4
	0 μM	100.17	91.92	107.91	101.55	105.14	93.31		0 μM	104.33	90.02	105.65	104.72	108.46	86.82
	2 μM	118.54	130.21	149.46	125.23	144.66	152.49		2 μM	139.76	125.28	189.53	198.83	167.16	249.21
	5 μM	145.24	169.51	191.32	170.25	191.35	209.5		5 μM	184.47	152.22	248.31	280.31	259.29	340.13
	10 μM	220.52	270.94	215.46	259.78	299.05	319.23		10 μM	312.36	240.81	342.54	408.61	410.83	504.06
Fig 6d	ChIP-PCR
		FOXM1			IgG
	BS1	0.405	0.496	0.468	0.032	0.023	0.039
	BS2	0.501	0.438	0.512	0.029	0.038	0.032
	GAPDH	0.04	0.05	0.062	0.02	0.024	0.016
Fig 6e	Luciferase
		DMSO			Erastin
	Control	0.95	1.32	0.73	1.51	2.25	1.17
	WT	20.56	22.75	18.22	82.11	75.91	85.43
	Mutant	17.16	21.55	24.27	23.89	19.14	25.8
Fig 6f	Protein
		VDAC2			VDAC3			Nedd4
	1	100.03	97.33	102.64	102.3	105.05	92.65	99.12	92.24	108.64
	2	21.41	24.94	14.31	11.72	5.43	16.46	267.13	234.32	255.27
	3	98.33	90.29	88.66	88.63	94.16	89.19	120.34	130.5	103.93
	4	91.41	93.44	82.51	85.21	80.84	89.22	110.72	123.33	135.62
Fig 6g	Protein
		VDAC2			VDAC3
	1	100.45	91.75	108.8	102.19	106.45	90.36
	2	26.24	31.95	12.28	14.37	8.12	24.56
	3	97.58	84.31	109.25	80.92	91.98	108.35
	4	31.41	38.15	14.32	17.62	9.86	29.31
	5	95.19	82.04	103.57	81.52	98.65	95.27
Fig 6h	Cell Viability					MDA
	1	50.71	43.38	56.26		1	99.79	108.81	91.4
	2	21.26	26.67	30.39		2	230.9	265.95	211.51
	3	44.98	52.07	40.62		3	159.19	142.74	125.82
	4	40.26	36.78	46.58		4	162.13	136.95	157.2
	GSH					GSSG
	1	98.68	92.41	108.91		1	103.22	103.83	92.95
	2	59.23	51.58	41.92		2	160.31	178.05	145.12
	3	98.37	102.99	86.74		3	121.11	96.36	114.19
	4	96.61	84.09	76.04		4	115.33	109.86	132.14

## Sheet: Fig 7
Fig 7a	Colony (A375)					Colony (G-361)
	1	99.56	105.08	95.36		1	98.95	93.4	107.65
	2	95.72	98.69	93.55		2	102.35	94.42	91.65
	3	21.82	13.6	27.17		3	39.36	25.96	38.94
	4	5.19	2.34	7.08		4	11.66	18.07	7.06
Fig 7c	Tumor Volumn
		1								2								3								4
	0 day	50.59	49.93	48.99	52.37	48.41	47.38	51.27	50.26	50.45	48.58	51.37	50.31	47.17	52.25	47.97	51.14	50.37	50.13	49.06	51.6	52.67	48.89	49.83	47.18	50.05	49.23	51.54	53.61	50.52	47.93	48.35	48.64
	4 day	89.52	145.34	105.64	95.89	123.36	116.26	138.45	93.86	110.31	76.55	124.26	83.92	95.13	108.35	113.57	117.71	100.66	78.62	64.66	68.06	73.2	86.17	93.21	83.22	61.05	88.35	53.24	54.53	59.14	67.95	71.21	85.8
	8 day	163.21	220.28	261.32	178.23	189.13	257.81	235.35	214.33	159.92	219.41	231.22	176.23	193.24	201.28	230.79	215.73	77.59	168.43	87.8	92.85	145.56	136.31	101.94	79.99	77.29	98.6	68.45	70.1	75.21	83.42	91.58	86.52
	12 day	442.06	574.42	349.68	367.13	450.66	491.82	554.4	413.17	423.23	527.4	310	354.19	378.26	415.44	442.5	511.24	136.34	195.25	106.67	113.72	127.81	142.91	177.92	169.82	89.54	71.33	134.42	73.02	85.6	114.67	105.22	113.61
	16 day	653.32	751.99	523.56	581.31	643.58	718.29	603.75	666.77	519.34	623.72	710.62	545.12	562.62	664.29	701.22	614.1	188.87	230.78	168.81	177.18	192.99	214.96	205.25	188.37	121.63	165.29	106.27	113.34	137.36	145.39	124.26	134.57
	20 day	800.2	635.41	943.88	674.43	716.44	785.09	877.43	911.41	660.22	819.01	746.3	682.66	732.88	801.34	799.21	694.12	220.92	262.63	207.07	209.76	215.24	233.04	245.28	246.84	88.52	108.87	150.97	93.83	99.37	132.13	138.62	114.38
	Tumor Weight
	1	2	3	4
	800	701	201	151
	889	750	245	173
	786	780	269	149
	660	710	199	185
	758	620	215	145
	821	550	156	121
	657	540	158	103
	814	560	132	82
Fig 7d	MDA					GSH
	1	108.12	102.08	89.8		1	99.51	94.24	106.25
	2	103.16	112.2	88.82		2	97.92	104.01	109.17
	3	211.22	193.53	162.97		3	47.71	52.75	39.89
	4	252.79	232.41	273.32		4	21.05	28.29	32.35

## Sheet: Supplementary Fig 1
Supplementary Fig 1b	Protein (G-361)
		VDAC2			VDAC3
	0 h	100	100	100	100	100	100
	3 h	77.64	68.03	87.73	58.18	41.08	56.75
	6 h	72.12	63.73	59.81	35.94	43.11	53.16
	12 h	39.57	14.76	24.65	11.45	21.78	11.48
	Protein (G-361)
		VDAC2			VDAC3
	0 μM	100	100	100	100	100	100
	2 μM	87.06	88.75	77.45	48.88	61.05	46.17
	5 μM	62.19	53.99	59.47	35.97	13.47	23.82
	10 μM	29.61	14.71	14.35	10.14	2.66	17.55
Supplementary Fig 1c	mRNA (A375)
		VDAC2			VDAC3
	0 h	0.904	0.9582	1.1615	0.9653	0.9858	1.0745
	3 h	0.8316	0.8997	1.1375	0.8454	0.9496	0.9243
	6 h	0.8683	1.0925	0.9961	0.9874	0.7917	1.1927
	12 h	0.8454	1.2373	0.9389	1.1858	0.9351	1.0377
	mRNA (G-361)
		VDAC2			VDAC3
	0 h	0.9557	0.9575	1.115	0.966	0.9897	1.0651
	3 h	1.0858	0.7466	1.2871	1.1492	1.0526	0.9363
	6 h	1.0096	0.8845	0.8863	0.9336	1.0159	1.0129
	12 h	1.2585	0.8197	1.2193	0.9987	1.2729	0.7935

## Sheet: Supplementary Fig 3
Supplementary Fig 3a	VDAC2								VDAC3
		Vector			Nedd4-Flag					Vector			Nedd4-Flag
	0 h	100	100	100	100	100	100		0 h	100	100	100	100	100	100
	3 h	85.59	82.6	90.04	50.05	59.58	52.62		3 h	95.7	98.63	91.97	52.27	47.02	56.42
	6 h	75.51	84.27	73.53	33.06	30.57	41.93		6 h	84.95	82.98	92.12	21.88	29.76	14.25
	12 h	70.36	78.76	69.56	19.43	26.64	12.84		12 h	81.76	74.01	85.91	10.79	16.12	5.67
Supplementary Fig 3b	VDAC2								VDAC3
		Vector			Nedd4C867S-Flag					Vector			Nedd4C867S-Flag
	0 h	100	100	100	100	100	100		0 h	100	100	100	100	100	100
	3 h	86.12	78.18	92.6	84.59	80.4	92.32		3 h	95.41	83.38	91.57	94.54	88.58	90.38
	6 h	71.01	83.37	90.19	77.52	88.36	82.7		6 h	84.69	82.54	72.67	86.65	81.67	77.98
	12 h	53.56	58.54	66.26	76.61	56.41	69.43		12 h	81.54	70.11	75.65	78.56	76.95	85.75
Supplementary Fig 3c	VDAC2
		Control sh + DMSO			Nedd4 sh + DMSO			Control sh + Erastin			Nedd4 sh + Erastin
	0 h	100	100	100	100	100	100	100	100	100	100	100	100
	3 h	95.2	82.72	90.07	90.67	99.02	92.03	71.43	78.61	65.62	93.47	93.72	99.68
	6 h	75.57	94.67	73.16	93.65	90.66	91.16	63.52	32.93	47.33	88.09	84.04	91.2
	12 h	70.18	88.27	69.57	89.22	96.31	92.38	12.9	6.65	3.66	72.57	85.39	89.41
	VDAC3
		Control sh + DMSO			Nedd4 sh + DMSO			Control sh + Erastin			Nedd4 sh + Erastin
	0 h	100	100	100	100	100	100	100	100	100	100	100	100
	3 h	95.71	98.95	91.94	92.54	97.92	96.84	43.63	31.06	30.02	94.34	99.53	98.31
	6 h	84.56	72.52	92.46	91.05	99.42	94.39	8.37	2.92	4.44	93.5	95.57	89.83
	12 h	61.24	74.23	85.32	90.79	96.81	95.58	0	0	0	96.48	90.18	87.48

## Sheet: Supplementary Fig 4
Supplementary Fig 4b	Cell Viability (A375)					Cell Viability (G-361)
	1	103.05	90.06	106.89		1	103.37	108.51	88.12
	2	61.05	64.92	55.03		2	70.12	63.28	63.6
	3	98.1	90.96	104.94		3	103.25	91.04	91.71
	4	99.27	97.23	90.5		4	94.2	87.23	103.57
	MDA (A375)					MDA (G-361)
	1	103.27	108.07	88.66		1	105.19	98	96.81
	2	215.95	235.12	198.05		2	189.53	201.42	177.79
	3	123.05	137.46	142.78		3	132.55	109.54	119.65
	4	107.7	145.31	149.68		4	141.79	105.51	112.98
Supplementary Fig 4c	Fe2+ (A375)					Fe2+ (G-361)
	1	112.95	98.02	89.03		1	101.99	104.25	93.76
	2	256.88	221.64	237.12		2	178.96	237.49	199.68
	3	93.16	94.41	87.77		3	103.57	115.85	97.38
	4	90.27	83.67	76.26		4	103.14	90.73	108.66
Supplementary Fig 4d	GSH (A375)					GSH (G-361)
	1	98.45	95.78	105.77		1	90.5	89.14	120.36
	2	35.19	29.23	33.85		2	43.05	36.81	30.94
	3	45.86	46.78	51.32		3	58.96	56.41	49.14
	4	54.98	43.12	40.49		4	59.26	53.14	60.17
Supplementary Fig 4e	Cell Viability (A375)					Cell Viability (G-361)
	1	105.11	103.05	91.84		1	102.14	100.92	96.94
	2	65.43	54.84	58.32		2	71.41	60.64	62.61
	3	99.09	107.2	89.02		3	105.42	90.43	88.11
	4	92.05	88.47	103.06		4	101.77	98.94	87.49
Supplementary Fig 4f	MDA (A375)					MDA (G-361)
	1	104.88	109.81	85.31		1	103.21	106.27	90.52
	2	258.62	235.87	229.99		2	234.76	251.62	220.56
	3	154.64	108.33	131.51		3	103.22	136.41	155.71
	4	115.06	142.53	127.15		4	102.46	142.56	128.51
Supplementary Fig 4g	Fe2+ (A375)					Fe2+ (G-361)
	1	103.34	102.33	94.33		1	92.59	94.72	112.69
	2	235.88	246.55	212.66		2	238.56	209.04	226.28
	3	193.51	167.72	155.62		3	187.65	176.17	156.05
	4	180.88	174.64	162.16		4	169.53	198.76	167.53
Supplementary Fig 4h	GSH (A375)					GSH (G-361)
	1	97.53	99.09	103.38		1	93.05	96.25	110.7
	2	44.53	30.84	37.73		2	42.58	33.06	38.26
	3	56.73	62.56	51.99		3	54.3	60.12	48.45
	4	55.6	42.44	65.03		4	52.04	58	43.97

## Sheet: Supplementary Fig 5
Supplementary Fig 5b	Cell Viability (A375)								Cell Viability (G-361)
		Control sh			Nedd4 sh					Control sh			Nedd4 sh
	0 μM	100	100	100	100	100	100		0 μM	100	100	100	100	100	100
	0.05 μM	90.06	96.07	86.37	95.53	78.16	87.83		0.05 μM	90.37	95.26	97.53	93.84	92.53	85.54
	0.1 μM	80.34	78.58	72.06	65.37	60.35	78.86		0.1 μM	81.42	85.58	89.74	77.58	70.74	85.16
	0.25 μM	45.28	55.35	40.21	40.23	45.64	34.55		0.25 μM	72.94	78.83	63.97	58.69	68.31	57.49
	0.5 μM	10.91	15.22	22.68	8.05	17.71	12.64		0.5 μM	52.38	60.15	43.54	36.49	52.25	40.41
	1 μM	5.25	9.02	2.4	1.76	2.62	5.53		1 μM	23.08	35.95	18.51	20.46	29.38	11.6
Supplementary Fig 5c	MDA (A375)					MDA (G-361)
	Control sh	99.49	104.89	95.62		Control sh	108.05	92.79	99.16
	Nedd4 sh	103.19	108.96	99.09		Nedd4 sh	123.61	105.39	112.3
Supplementary Fig 5d	Fe2+ (A375)					Fe2+ (G-361)
	Control sh	95.24	101.45	103.31		Control sh	94.13	94.95	110.92
	Nedd4 sh	112.99	102.69	106.24		Nedd4 sh	103.86	121.32	108.18
Supplementary Fig 5e	Cell Viability (A375)								Cell Viability (G-361)
		vector			Nedd4-Flag					vector				Nedd4-Flag
	0 μM	100	100	100	100	100	100		0 μM	100	100	100	100	100	100
	0.05 μM	90.72	93.47	85.11	93.42	99.42	95.88		0.05 μM	90.3	95.05	97.39	98.73	95.49	99.31
	0.1 μM	81.21	68.29	72.4	86.39	71.11	83.24		0.1 μM	81.74	85.53	89.5	85.53	89.78	93.64
	0.25 μM	35.38	55.24	40.73	68.83	55.23	52.67		0.25 μM	72.23	78.85	63.81	74.22	86.81	82.87
	0.5 μM	10.77	25.31	12.35	14.47	31.12	16.51		0.5 μM	52.45	60.72	43.57	67.17	49.59	58.33
	1 μM	3.68	9.88	2.65	5.21	12.89	7.18		1 μM	23.36	35.23	18.85	33.75	47.29	25.96
Supplementary Fig 5f	MDA (A375)					MDA (G-361)
	vector	97.34	91.12	111.54		vector	101.65	105.54	92.81
	Nedd4-Flag	98.4	86.19	107.94		Nedd4-Flag	108.29	102.22	78.39
Supplementary Fig 5g	Fe2+ (A375)					Fe2+ (G-361)
	vector	121.41	89.58	89.01		vector	93.64	111.01	95.35
	Nedd4-Flag	85.62	96.44	118.68		Nedd4-Flag	103.42	89.95	79.3

## Sheet: Supplementary Fig 7
Supplementary Fig 7a	VDAC2								VDAC3
		WT			2KR					WT			2RK
	0 h	100	100	100	100	100	100		0 h	100	100	100	100	100	100
	3 h	65.72	58.46	64.61	91.52	95.78	83.84		3 h	41.14	49.49	32.49	77.42	89.88	83.09
	6 h	41.35	43.99	57.49	83.27	72.42	84.92		6 h	12.18	19.85	6.89	52.57	62.05	61.42
	12 h	18.97	25.16	4.55	68.57	81.99	72.41		12 h	0.75	0	2.47	47.64	44.18	58.56
Supplementary Fig 7c	VDAC1
		WT			3RK
	0 h	100	100	100	100	100	100
	3 h	85.37	93.52	80.85	75.23	86.29	69.45
	6 h	76.14	69.68	82.74	29.79	23.99	36.86
	12 h	71.41	62.8	74.54	10.57	19.76	8.19
Supplementary Fig 7d	VDAC1
		WT			3RK
	0 h	100	100	100	100	100	100
	3 h	91.22	94.04	83.86	79.84	70.98	88.07
	6 h	85.42	88.12	76.47	51.97	38.51	59.2
	12 h	75.15	62.97	80.24	10.31	24.53	1.92

[truncated: 7 more sheets: Supplementary Fig 8, Supplementary Fig 9, Supplementary Fig 10, Supplementary Fig 11, Supplementary Fig 12, Supplementary Fig 13, Gating strategy for FACS]
